# Supplementary material for: Pneumonia diagnosis performance in the emergency department: a mixed-methods study about clinicians’ experiences and exploration of individual differences and response to diagnostic performance feedback
Source: J Am Med Inform Assoc. 2024 May 25;31(7):1503–13. doi: 10.1093/jamia/ocae112 (PMC11187426; doi:10.1093/jamia/ocae112)
Supplement: ocae112_Supplementary_Data [file ocae112_supplementary_data.zip]

Archive with 3 entries (2 files):
- ocae112_Supplementary_Data/
- ocae112_Supplementary_Data/Supplementary File_InterviewScript.docx
- ocae112_Supplementary_Data/Table3_21_2024_cleanLONG.docx
